# Supplementary material for: Identification and validation of HELLS (Helicase, Lymphoid-Specific) and ICAM1 (Intercellular adhesion molecule 1) as potential diagnostic biomarkers of lung cancer
Source: PeerJ. 2020 Mar 9;8:e8731. doi: 10.7717/peerj.8731 (PMC7067188; doi:10.7717/peerj.8731)
Supplement: Supplemental Information 1 [file peerj-08-8731-s001.xlsx]

## Sheet: Sheet1
Relative gene expression（ standardized data）
HELLS		ICAM1
H1299-1	4.09	H1299-1	4.3
H1299-2	4.28	H1299-2	4.07
H1299-3	4.53	H1299-3	3.86
PC9-1	1.64	PC9-1	1.21
PC9-2	1.57	PC9-2	1.17
PC9-3	1.52	PC9-3	1.1
A549-1	2.87	A549-1	1.71
A549-2	2.5	A549-2	1.4
A549-3	2.22	A549-3	1.12
BEAS2B-1	1.74	BEAS2B-1	1.31
BEAS2B-2	1.68	BEAS2B-2	1.24
BEAS2B-3	1.82	BEAS2B-3	1.19
HCC827-1	2.76	HCC827-1	1.43
HCC827-2	2.57	HCC827-2	1
HCC827-3	2.41	HCC827-3	0.724
