# Supplementary material for: Identification and validation of HELLS (Helicase, Lymphoid-Specific) and ICAM1 (Intercellular adhesion molecule 1) as potential diagnostic biomarkers of lung cancer
Source: PeerJ. 2020 Mar 9;8:e8731. doi: 10.7717/peerj.8731 (PMC7067188; doi:10.7717/peerj.8731)
Supplement: Supplemental Information 3 [file peerj-08-8731-s003.xlsx]

## Sheet: Sheet1
	ICAM1	GAPDH	△T
N1	19.17	15.63	3.54
N2	20.06	16.25	3.81
N3	20.38	16.44	3.94
N4	18.92	14.98	3.94
N5	19.25	15.26	3.99
N6	19.43	15.48	3.95
N7	19.92	15.98	3.94
N8	19.51	15.32	4.18
N9	20.47	16.24	4.23
N10	19.17	14.91	4.26
N11	21.16	16.96	4.2
N12	19.94	15.54	4.4
N13	19.28	14.98	4.3
N14	20.77	16.61	4.16
N15	19.52	15.3	4.21
N16	20.17	15.7	4.46
N17	20.09	15.61	4.48
N18	19.39	14.91	4.48
N19	21.26	16.74	4.52
N20	19.25	14.7	4.55
N21	19.41	14.78	4.63
N22	20.81	16.29	4.52
N23	21.22	16.72	4.5
N24	20.15	15.66	4.48
N25	19.1	14.61	4.48
N26	20.36	15.94	4.42
N27	19.91	15.24	4.67
N28	21.22	16.51	4.71
N29	19.94	15.17	4.77
N30	20.2	15.41	4.79
N31	19.62	14.81	4.81
N32	20.34	15.53	4.81
N33	19.67	14.83	4.84
N34	21.62	16.74	4.88
N35	21.94	17.1	4.84
N36	19.63	14.79	4.84
N37	21.49	16.67	4.82
N38	20.25	15.45	4.8
N39	19.58	14.78	4.8
N40	22.47	17.72	4.75
N41	20.23	15.54	4.69
N42	19.8	14.89	4.91
N43	22.54	17.58	4.96
N44	22.2	17.22	4.98
N45	21.95	16.97	4.98
N46	21.35	16.35	5
N47	21.74	16.74	5
N48	19.99	14.96	5.03
N49	19.97	14.86	5.11
N50	20.23	14.95	5.28
N51	20.72	15.44	5.28
N52	21.18	16.02	5.16
N53	21.08	16.05	5.03
N54	21.82	16.84	4.97
N55	19.77	14.79	4.97
N56	20.03	15.05	4.97
N57	20.66	15.68	4.97
N58	20.6	15.65	4.95
N59	21.17	16.22	4.95
N60	21.15	15.84	5.3
N61	20.17	14.83	5.33
N62	21.03	15.66	5.37
N63	20.23	14.76	5.47
N64	23.3	17.83	5.47
N65	22.88	17.34	5.54
N66	22.53	16.95	5.57
N67	22.59	17.01	5.57
N68	21.56	15.98	5.58
N69	21.86	16.35	5.51
N70	21.95	16.41	5.54
N71	22.48	16.97	5.51
N72	21.09	15.65	5.44
N73	20.1	14.76	5.34
N74	21.18	15.84	5.34
N75	21.88	16.57	5.31
N76	21.77	15.66	6.11
N77	25.24	17.34	7.9
N78	25.26	17.83	7.43
N79	22.4	17.24	5.16
T1	19.35	15.84	3.51
T2	18.35	14.83	3.52
T3	19.17	15.64	3.53
T4	19.75	16.22	3.53
T5	20.47	16.95	3.52
T6	18.46	14.83	3.63
T7	21.51	17.83	3.68
T8	18.48	14.76	3.72
T9	19.71	15.98	3.73
T10	20.08	16.34	3.74
T11	19.64	15.88	3.76
T12	20.84	17.01	3.83
T13	20.17	16.34	3.83
T14	20.65	16.87	3.77
T15	20.15	16.41	3.74
T16	20.18	16.45	3.73
T17	19.37	15.66	3.71
T18	19.94	16.08	3.86
T19	21.21	17.34	3.87
T20	20.27	16.35	3.92
T21	19.46	15.47	3.99
T22	20.36	16.37	3.99
T23	21.61	17.65	3.95
T24	20.98	16.95	4.03
T25	20.4	16.44	3.95
T26	19.61	15.65	3.95
T27	19.8	15.84	3.96
T28	18.75	14.76	3.99
T29	19.44	15.48	3.96
T30	20.52	16.57	3.94
T31	18.92	14.97	3.94
T32	20.28	16.35	3.93
T33	20.12	16.23	3.89
T34	20.84	16.97	3.86
T35	20.59	16.74	3.85
T36	18.77	14.76	4.01
T37	19.94	15.87	4.07
T38	19.74	15.64	4.1
T39	19.77	15.66	4.11
T40	21.44	17.34	4.1
T41	21.18	17.05	4.13
T42	18.91	14.76	4.15
T43	19.83	15.67	4.16
T44	20.6	16.41	4.19
T45	20.58	16.37	4.21
T46	19.73	15.46	4.27
T47	19.24	14.96	4.28
T48	20.68	16.44	4.24
T49	21.27	17.06	4.21
T50	19.86	15.67	4.19
T51	21.1	16.95	4.15
T52	19.49	15.34	4.15
T53	21.77	17.65	4.12
T54	19.33	14.96	4.37
T55	20.26	15.77	4.49
T56	20.18	15.65	4.53
T57	20.4	15.84	4.56
T58	22.14	17.68	4.46
T59	19.19	14.76	4.42
T60	20.9	16.34	4.56
T61	21.51	17.01	4.49
T62	19.51	14.83	4.68
T63	22.74	17.83	4.91
T64	21.69	16.73	4.96
T65	20.97	15.98	4.99
T66	21.84	16.87	4.97
T67	20.85	15.88	4.97
T68	19.74	14.86	4.87
T69	20.51	15.22	5.29
T70	21.99	16.43	5.56
T71	22.01	16.41	5.59
T72	21.8	16.34	5.45
T73	22.66	16.22	6.44
T74	22.23	15.79	6.44
T75	21.99	15.55	6.44
T76	22.14	14.78	7.36
T77	20.92	16.96	3.95
T78	20	15.86	4.14
T79	19.04	15.09	3.94
